# Supplementary material for: Experimentally evoked same-sex sexual behaviour in pigeons: better to be in a female-female pair than alone
Source: Sci Rep. 2018 Jan 26;8:1654. doi: 10.1038/s41598-018-20128-3 (PMC5785962; doi:10.1038/s41598-018-20128-3)
Supplement: Supplementary file 2 — Supplementary Dataset [file 41598_2018_20128_MOESM2_ESM.xlsx]

## Sheet: broods_data
broods	status
6	fm
4	fm
5	fm
5	fm
6	fm
4	fm
7	fm
5	fm
6	fm
5	fm
4	fm
5	fm
4	fm
6	fm
7	fm
5	fm
6	fm
5	fm
6	fm
5	fm
4	ff
2	ff
4	ff
4	ff
5	ff
2	s
2	s
2	s
4	s
3	s
1	s
0	s
2	s
1	s
2	s
2	s
1	s
2	s
2	s

## Sheet: broods_data_info
broods	number of broods
status	ff - female-female pair, fm - female-male pair, s - single female

## Sheet: incubation_time_data
pair_id	inc_day	status
ff1	19	ff
ff1	19	ff
ff2	19	ff
ff2	19	ff
ff3	19	ff
ff3	19	ff
ff4	20	ff
ff4	21	ff
ff4	18	ff
ff5	19	ff
ff5	19	ff
ff5	18	ff
ff5	20	ff
fm1	19	fm
fm2	19	fm
fm3	19	fm
fm4	19	fm
fm5	19	fm
fm6	19	fm
fm7	20	fm
fm8	19	fm
fm9	20	fm
fm10	19	fm
fm11	18	fm
fm12	19	fm
fm13	19	fm
fm14	18	fm
fm15	18	fm
fm16	19	fm
fm17	19	fm
fm18	19	fm
s1	23	s
s2	21	s
s3	22	s
s4	21	s
s4	20	s
s4	21	s
s4	22	s
s5	19	s
s6	20	s
s7	21	s
s8	21	s
s9	22	s

## Sheet: incubation_time_data_info
pair_id	id of pair
inc_day	day of incubation end
status	ff - female-female pair, fm - female-male pair, s - single female

## Sheet: brood_overlap
id	status	interval
fm1	fm	20
fm2	fm	19
fm3	fm	18
fm4	fm	18
fm5	fm	19
fm6	fm	17
fm7	fm	20
fm8	fm	17
fm9	fm	14
fm10	fm	15
fm11	fm	20
fm12	fm	15
fm13	fm	16
fm14	fm	19
fm15	fm	13
fm16	fm	20
fm17	fm	19
fm18	fm	15
ff1	ff	20
ff1	ff	19
ff2	ff	19
ff2	ff	17
ff3	ff	20
ff3	ff	12
ff4	ff	20
ff4	ff	18
ff4	ff	13
ff5	ff	23
ff5	ff	14
ff5	ff	14
ff5	ff	12

## Sheet: brood_overlap_info
pair_id	id of pair
status	ff - female-female pair, fm - female-male pair
interval	interval between subsequent broods (i.e., the number of days from hatching of chicks to subsequent egg laying)

## Sheet: hatchlings&fledglings
pair_id	status	hatchlings	fledglings
ff1	ff	2	1
ff1	ff	0	0
ff1	ff	2	2
ff1	ff	0	0
ff2	ff	2	2
ff2	ff	2	2
ff3	ff	2	2
ff3	ff	1	1
ff3	ff	2	2
ff3	ff	0	0
ff4	ff	2	2
ff4	ff	1	0
ff4	ff	2	0
ff4	ff	0	0
ff5	ff	2	0
ff5	ff	1	1
ff5	ff	2	1
ff5	ff	1	1
ff5	ff	0	0
s1	s	1	0
s1	s	0	0
s2	s	0	0
s2	s	0	0
s3	s	0	0
s3	s	2	1
s4	s	2	0
s4	s	2	2
s4	s	1	1
s4	s	2	1
s5	s	0	0
s5	s	0	0
s5	s	0	0
s6	s	0	0
s7	s	0	0
s7	s	0	0
s8	s	0	0
s9	s	1	1
s9	s	0	0
s10	s	0	0
s10	s	1	0
s11	s	2	2
s12	s	0	0
s12	s	0	0
s13	s	2	2
s14	s	2	1
fm1	fm	2	2
fm1	fm	1	1
fm1	fm	2	2
fm1	fm	2	2
fm1	fm	2	1
fm1	fm	2	2
fm2	fm	2	2
fm2	fm	2	2
fm2	fm	2	2
fm2	fm	2	2
fm3	fm	2	2
fm3	fm	2	2
fm3	fm	2	2
fm3	fm	2	2
fm3	fm	2	1
fm4	fm	2	1
fm4	fm	2	2
fm4	fm	2	2
fm4	fm	2	2
fm4	fm	2	2
fm5	fm	2	2
fm5	fm	2	2
fm5	fm	2	1
fm5	fm	2	2
fm5	fm	2	2
fm5	fm	2	2
fm6	fm	1	1
fm6	fm	2	1
fm6	fm	2	2
fm6	fm	2	2
fm7	fm	2	2
fm7	fm	2	2
fm7	fm	0	0
fm7	fm	2	2
fm7	fm	0	0
fm7	fm	1	1
fm7	fm	2	2
fm8	fm	2	2
fm8	fm	2	2
fm8	fm	2	1
fm8	fm	2	2
fm8	fm	2	2
fm9	fm	2	0
fm9	fm	0	0
fm9	fm	2	2
fm9	fm	2	2
fm9	fm	2	2
fm9	fm	2	2
fm10	fm	1	1
fm10	fm	1	1
fm10	fm	2	1
fm10	fm	2	2
fm10	fm	2	2
fm11	fm	2	2
fm11	fm	0	0
fm11	fm	2	2
fm11	fm	2	2
fm12	fm	2	1
fm12	fm	2	2
fm12	fm	2	2
fm12	fm	2	2
fm12	fm	2	2
fm13	fm	1	1
fm13	fm	1	1
fm13	fm	2	2
fm13	fm	0	0
fm14	fm	2	2
fm14	fm	2	2
fm14	fm	2	2
fm14	fm	2	2
fm14	fm	0	0
fm14	fm	2	2
fm15	fm	2	2
fm15	fm	2	2
fm15	fm	0	0
fm15	fm	2	2
fm15	fm	1	1
fm15	fm	1	0
fm15	fm	2	2
fm16	fm	2	2
fm16	fm	2	2
fm16	fm	1	1
fm16	fm	2	1
fm16	fm	2	2
fm17	fm	1	1
fm17	fm	1	1
fm17	fm	2	2
fm17	fm	1	1
fm17	fm	0	0
fm17	fm	2	2
fm18	fm	2	2
fm18	fm	2	2
fm18	fm	2	2
fm18	fm	2	2
fm18	fm	2	2
fm19	fm	1	1
fm19	fm	2	2
fm19	fm	2	2
fm19	fm	2	2
fm19	fm	2	2
fm19	fm	2	2
fm20	fm	2	1
fm20	fm	2	2
fm20	fm	2	2
fm20	fm	2	2
fm20	fm	1	1

## Sheet: hatchlings&fledglings_info
pair_id	id of pair
status	ff - female-female pair, fm - female-male pair, s - single female
hatchlings	number of hatchlings
fledglings	number of fledglings

## Sheet: mass_gain_hatchlings_data
pair_id	nest_id	hatchling_id	status	time	weight
ff1	1ff1	1	ff	1	19
ff1	1ff1	2	ff	1	19.65
ff1	2ff1	3	ff	1	19.8
ff1	2ff1	4	ff	1	20.15
ff2	1ff2	6	ff	1	17.5
ff2	2ff2	7	ff	1	14.84
ff3	1ff3	9	ff	1	15.38
ff3	1ff3	10	ff	1	13.68
ff3	2ff3	11	ff	1	14.65
ff3	3ff3	13	ff	1	19.7
ff4	1ff4	15	ff	1	16.37
ff5	1ff5	16	ff	1	19.47
ff5	2ff5	17	ff	1	14.74
ff5	3ff5	18	ff	1	20.24
fm1	1fm1	19	fm	1	12.63
fm2	2fm1	21	fm	1	19.75
fm2	2fm1	22	fm	1	16.41
fm3	3fm1	23	fm	1	18.36
fm3	3fm1	24	fm	1	19.71
fm4	4fm1	25	fm	1	17.83
fm4	4fm1	26	fm	1	17.16
fm6	6fm1	29	fm	1	19.43
fm6	6fm1	30	fm	1	14.8
fm7	7fm1	31	fm	1	19.92
fm7	7fm1	32	fm	1	15.5
fm8	8fm1	33	fm	1	18.08
fm8	8fm1	34	fm	1	17.57
fm9	9fm1	35	fm	1	16.23
fm9	9fm1	36	fm	1	14.69
fm10	10fm1	37	fm	1	18.53
fm10	10fm1	38	fm	1	20.44
fm12	12fm1	41	fm	1	19.37
fm12	12fm1	42	fm	1	18.87
fm13	13fm1	43	fm	1	16.67
fm13	13fm1	44	fm	1	15.58
fm14	14fm1	45	fm	1	20.02
fm14	14fm1	46	fm	1	20.68
fm15	15fm1	47	fm	1	14.76
fm16	16fm1	49	fm	1	22.26
fm16	16fm1	50	fm	1	18.57
fm17	17fm1	51	fm	1	24.81
fm17	17fm1	52	fm	1	22.52
s1	1s1	55	s	1	16.03
s2	2s1	56	s	1	21.13
s2	2s1	57	s	1	17.57
s3	3s1	58	s	1	20.75
s3	3s1	59	s	1	20.24
s4	4s1	62	s	1	18.11
s4	4s1	63	s	1	17.65
s5	5s1	65	s	1	17.11
s6	6s1	66	s	1	19.05
s6	6s1	67	s	1	12.87
ff1	1ff1	1	ff	2	33.01
ff1	1ff1	2	ff	2	27.79
ff1	2ff1	3	ff	2	27.17
ff1	2ff1	4	ff	2	27.54
ff2	1ff2	5	ff	2	22.2
ff2	1ff2	6	ff	2	28.3
ff2	2ff2	7	ff	2	24.97
ff2	2ff2	8	ff	2	18.72
ff3	1ff3	9	ff	2	21.4
ff3	1ff3	10	ff	2	20.1
ff3	2ff3	11	ff	2	27.68
ff3	3ff3	12	ff	2	30.22
ff3	3ff3	13	ff	2	25.66
ff4	1ff4	14	ff	2	19.35
ff4	1ff4	15	ff	2	26.45
ff5	1ff5	16	ff	2	31.35
ff5	2ff5	17	ff	2	24.29
ff5	3ff5	18	ff	2	30.91
fm1	1fm1	19	fm	2	23.8
fm1	1fm1	20	fm	2	21.13
fm2	2fm1	21	fm	2	37.17
fm2	2fm1	22	fm	2	32.5
fm3	3fm1	23	fm	2	31.99
fm3	3fm1	24	fm	2	34.26
fm4	4fm1	25	fm	2	28.52
fm4	4fm1	26	fm	2	24.59
fm5	5fm1	27	fm	2	28.83
fm5	5fm1	28	fm	2	24.14
fm6	6fm1	29	fm	2	32.1
fm6	6fm1	30	fm	2	24.33
fm7	7fm1	31	fm	2	32.64
fm7	7fm1	32	fm	2	27.26
fm8	8fm1	33	fm	2	28.66
fm8	8fm1	34	fm	2	23.72
fm9	9fm1	35	fm	2	24.68
fm9	9fm1	36	fm	2	20.79
fm10	10fm1	37	fm	2	27.37
fm10	10fm1	38	fm	2	31.36
fm11	11fm1	39	fm	2	21.8
fm11	11fm1	40	fm	2	18.09
fm12	12fm1	41	fm	2	32.28
fm12	12fm1	42	fm	2	31.5
fm13	13fm1	43	fm	2	25.66
fm13	13fm1	44	fm	2	20.11
fm14	14fm1	45	fm	2	34.21
fm14	14fm1	46	fm	2	32.95
fm15	15fm1	47	fm	2	21.59
fm15	15fm1	48	fm	2	19.21
fm16	16fm1	49	fm	2	32.75
fm16	16fm1	50	fm	2	25.1
fm17	17fm1	51	fm	2	36.6
fm17	17fm1	52	fm	2	34.88
fm18	18fm1	53	fm	2	38.06
fm18	18fm1	54	s	2	26.6
s1	1s1	55	s	2	20.9
s2	2s1	56	s	2	28.86
s2	2s1	57	s	2	20.92
s3	3s1	58	s	2	24.61
s3	3s1	59	s	2	22.45
s3	3s2	60	s	2	27.78
s3	3s3	61	s	2	22.34
s4	4s1	62	s	2	27.71
s4	4s1	63	s	2	28.35
s5	5s1	64	s	2	23.75
s5	5s1	65	s	2	27.77
s6	6s1	66	s	2	25.66
s6	6s1	67	s	2	24.22
ff1	1ff1	1	ff	3	48.14
ff1	1ff1	2	ff	3	42.54
ff1	2ff1	3	ff	3	40.59
ff1	2ff1	4	ff	3	39.22
ff2	1ff2	5	ff	3	41.2
ff2	1ff2	6	ff	3	45
ff2	2ff2	7	ff	3	35.7
ff2	2ff2	8	ff	3	29.82
ff3	1ff3	9	ff	3	32.07
ff3	1ff3	10	ff	3	30.6
ff3	2ff3	11	ff	3	40
ff3	3ff3	12	ff	3	44.06
ff3	3ff3	13	ff	3	40.35
ff4	1ff4	14	ff	3	27
ff4	1ff4	15	ff	3	39
ff5	1ff5	16	ff	3	49
ff5	2ff5	17	ff	3	30.41
ff5	3ff5	18	ff	3	49.56
fm1	1fm1	19	fm	3	34.42
fm1	1fm1	20	fm	3	30.17
fm2	2fm1	21	fm	3	54.85
fm2	2fm1	22	fm	3	46.75
fm3	3fm1	23	fm	3	47.46
fm3	3fm1	24	fm	3	48.1
fm4	4fm1	25	fm	3	45.31
fm4	4fm1	26	fm	3	39.73
fm5	5fm1	27	fm	3	43.11
fm5	5fm1	28	fm	3	36.19
fm6	6fm1	29	fm	3	45.52
fm6	6fm1	30	fm	3	38.39
fm7	7fm1	31	fm	3	52
fm7	7fm1	32	fm	3	40
fm8	8fm1	33	fm	3	42.74
fm8	8fm1	34	fm	3	37
fm9	9fm1	35	fm	3	36.5
fm9	9fm1	36	fm	3	30.05
fm10	10fm1	37	fm	3	43
fm10	10fm1	38	fm	3	47
fm11	11fm1	39	fm	3	36.4
fm11	11fm1	40	fm	3	29
fm12	12fm1	41	fm	3	46
fm12	12fm1	42	fm	3	46
fm13	13fm1	43	fm	3	46
fm13	13fm1	44	fm	3	33
fm14	14fm1	45	fm	3	49.2
fm14	14fm1	46	fm	3	50.39
fm15	15fm1	47	fm	3	50.68
fm15	15fm1	48	fm	3	41.1
fm16	16fm1	49	fm	3	46.41
fm16	16fm1	50	fm	3	39.7
fm17	17fm1	51	fm	3	51.86
fm17	17fm1	52	fm	3	48.53
fm18	18fm1	53	fm	3	56.59
s1	1s1	54	s	3	36.39
s1	1s1	55	s	3	28.85
s2	2s1	56	s	3	42.28
s2	2s1	57	s	3	27.85
s3	3s1	58	s	3	37
s3	3s1	59	s	3	34
s3	3s2	60	s	3	38.5
s3	3s3	61	s	3	31.58
s4	4s1	62	s	3	33.04
s4	4s1	63	s	3	33.51
s5	5s1	64	s	3	34.79
s5	5s1	65	s	3	39.11
s6	6s1	66	s	3	38.6
s6	6s1	67	s	3	35.86
ff1	1ff1	1	ff	4	67.4
ff1	1ff1	2	ff	4	59
ff1	2ff1	3	ff	4	59.2
ff1	2ff1	4	ff	4	59.3
ff2	1ff2	5	ff	4	68
ff2	1ff2	6	ff	4	75
ff2	2ff2	7	ff	4	57
ff2	2ff2	8	ff	4	50
ff3	1ff3	9	ff	4	74
ff3	1ff3	10	ff	4	55
ff3	2ff3	11	ff	4	60
ff3	3ff3	12	ff	4	67.4
ff3	3ff3	13	ff	4	60.8
ff4	1ff4	14	ff	4	38
ff4	1ff4	15	ff	4	55
ff5	1ff5	16	ff	4	70
ff5	2ff5	17	ff	4	51
ff5	3ff5	18	ff	4	65.27
fm1	1fm1	19	fm	4	51.97
fm1	1fm1	20	fm	4	47.53
fm2	2fm1	21	fm	4	80.93
fm2	2fm1	22	fm	4	75.02
fm3	3fm1	23	fm	4	73
fm3	3fm1	24	fm	4	73
fm4	4fm1	25	fm	4	65.22
fm4	4fm1	26	fm	4	64
fm5	5fm1	27	fm	4	62
fm5	5fm1	28	fm	4	57
fm6	6fm1	29	fm	4	66
fm6	6fm1	30	fm	4	53
fm7	7fm1	31	fm	4	71
fm7	7fm1	32	fm	4	58
fm8	8fm1	33	fm	4	62
fm8	8fm1	34	fm	4	52
fm9	9fm1	35	fm	4	48
fm9	9fm1	36	fm	4	41
fm10	10fm1	37	fm	4	58
fm10	10fm1	38	fm	4	68
fm11	11fm1	39	fm	4	57
fm11	11fm1	40	fm	4	44
fm12	12fm1	41	fm	4	66
fm12	12fm1	42	fm	4	64
fm13	13fm1	43	fm	4	67
fm13	13fm1	44	fm	4	51
fm14	14fm1	45	fm	4	60.13
fm14	14fm1	46	fm	4	70
fm15	15fm1	47	fm	4	71
fm15	15fm1	48	fm	4	57
fm16	16fm1	49	fm	4	67
fm16	16fm1	50	fm	4	59
fm17	17fm1	51	fm	4	64
fm17	17fm1	52	fm	4	60
fm18	18fm1	53	fm	4	75.2
s1	1s1	54	s	4	56.64
s1	1s1	55	s	4	36.1
s2	2s1	56	s	4	54.8
s2	2s1	57	s	4	44.7
s3	3s1	58	s	4	47
s3	3s1	59	s	4	37
s3	3s2	60	s	4	43.12
s3	3s3	61	s	4	43.51
s4	4s1	62	s	4	42.48
s4	4s1	63	s	4	44.41
s5	5s1	64	s	4	47.11
s5	5s1	65	s	4	55
s6	6s1	66	s	4	51.66
s6	6s1	67	s	4	39.19
ff1	1ff1	1	ff	5	84
ff1	1ff1	2	ff	5	72
ff1	2ff1	3	ff	5	85
ff1	2ff1	4	ff	5	85
ff2	1ff2	5	ff	5	92
ff2	1ff2	6	ff	5	104
ff2	2ff2	7	ff	5	74
ff2	2ff2	8	ff	5	66
ff3	1ff3	9	ff	5	94
ff3	1ff3	10	ff	5	71
ff3	2ff3	11	ff	5	86
ff3	3ff3	12	ff	5	98
ff3	3ff3	13	ff	5	90
ff4	1ff4	14	ff	5	54
ff4	1ff4	15	ff	5	64
ff5	1ff5	16	ff	5	97
ff5	2ff5	17	ff	5	69
ff5	3ff5	18	ff	5	81.1
fm1	1fm1	19	fm	5	66.74
fm1	1fm1	20	fm	5	66.44
fm2	2fm1	21	fm	5	115
fm2	2fm1	22	fm	5	110
fm3	3fm1	23	fm	5	98
fm3	3fm1	24	fm	5	98
fm4	4fm1	25	fm	5	95
fm4	4fm1	26	fm	5	80
fm5	5fm1	27	fm	5	83
fm5	5fm1	28	fm	5	76
fm6	6fm1	29	fm	5	87
fm6	6fm1	30	fm	5	72
fm7	7fm1	31	fm	5	95
fm7	7fm1	32	fm	5	79
fm8	8fm1	33	fm	5	84
fm8	8fm1	34	fm	5	78
fm9	9fm1	35	fm	5	68
fm9	9fm1	36	fm	5	59
fm10	10fm1	37	fm	5	76
fm10	10fm1	38	fm	5	86
fm11	11fm1	39	fm	5	74
fm11	11fm1	40	fm	5	66
fm12	12fm1	41	fm	5	94
fm12	12fm1	42	fm	5	94
fm13	13fm1	43	fm	5	91
fm13	13fm1	44	fm	5	71
fm14	14fm1	45	fm	5	80
fm14	14fm1	46	fm	5	95
fm15	15fm1	47	fm	5	103
fm15	15fm1	48	fm	5	87
fm16	16fm1	49	fm	5	88
fm16	16fm1	50	fm	5	78
fm17	17fm1	51	fm	5	82
fm17	17fm1	52	fm	5	81
fm18	18fm1	53	fm	5	103
s1	1s1	54	s	5	66.12
s1	1s1	55	s	5	43.78
s2	2s1	56	s	5	71.42
s2	2s1	57	s	5	48
s3	3s1	58	s	5	70
s3	3s1	59	s	5	52.93
s3	3s2	60	s	5	46.1
s3	3s3	61	s	5	61
s4	4s1	62	s	5	65
s4	4s1	63	s	5	66
s5	5s1	64	s	5	64.5
s5	5s1	65	s	5	55.51
s6	6s1	66	s	5	69.92
s6	6s1	67	s	5	57.49
ff1	1ff1	1	ff	6	118.3
ff1	1ff1	2	ff	6	87
ff1	2ff1	3	ff	6	111
ff1	2ff1	4	ff	6	98
ff2	1ff2	5	ff	6	113
ff2	1ff2	6	ff	6	108
ff2	2ff2	7	ff	6	86
ff2	2ff2	8	ff	6	91.6
ff3	1ff3	9	ff	6	113
ff3	1ff3	10	ff	6	94
ff3	2ff3	11	ff	6	119
ff3	3ff3	12	ff	6	130
ff3	3ff3	13	ff	6	105
ff4	1ff4	14	ff	6	77
ff4	1ff4	15	ff	6	92
ff5	1ff5	16	ff	6	121
ff5	2ff5	17	ff	6	82
ff5	3ff5	18	ff	6	117.2
fm1	1fm1	19	fm	6	95
fm1	1fm1	20	fm	6	94
fm2	2fm1	21	fm	6	140
fm2	2fm1	22	fm	6	129
fm3	3fm1	23	fm	6	113
fm3	3fm1	24	fm	6	119
fm4	4fm1	25	fm	6	113
fm4	4fm1	26	fm	6	103
fm5	5fm1	27	fm	6	119
fm5	5fm1	28	fm	6	104
fm6	6fm1	29	fm	6	108
fm6	6fm1	30	fm	6	91
fm7	7fm1	31	fm	6	133
fm7	7fm1	32	fm	6	112
fm8	8fm1	33	fm	6	116
fm8	8fm1	34	fm	6	94
fm9	9fm1	35	fm	6	89
fm9	9fm1	36	fm	6	82
fm10	10fm1	37	fm	6	105
fm10	10fm1	38	fm	6	124
fm11	11fm1	39	fm	6	116
fm11	11fm1	40	fm	6	96
fm12	12fm1	41	fm	6	111
fm12	12fm1	42	fm	6	119
fm13	13fm1	43	fm	6	125
fm13	13fm1	44	fm	6	90
fm14	14fm1	45	fm	6	98
fm14	14fm1	46	fm	6	118
fm15	15fm1	47	fm	6	122
fm15	15fm1	48	fm	6	112
fm16	16fm1	49	fm	6	126
fm16	16fm1	50	fm	6	100
fm17	17fm1	51	fm	6	122
fm17	17fm1	52	fm	6	118
fm18	18fm1	53	fm	6	120
s1	1s1	54	s	6	82.8
s1	1s1	55	s	6	46.2
s2	2s1	56	s	6	94
s2	2s1	57	s	6	46
s3	3s1	58	s	6	86.32
s3	3s1	59	s	6	66.32
s3	3s2	60	s	6	50.66
s3	3s3	61	s	6	81
s4	4s1	62	s	6	71
s4	4s1	63	s	6	80
s5	5s1	64	s	6	84
s5	5s1	65	s	6	55.05
s6	6s1	66	s	6	83.7
s6	6s1	67	s	6	64.56
ff1	1ff1	1	ff	7	156
ff1	1ff1	2	ff	7	119
ff1	2ff1	3	ff	7	138
ff1	2ff1	4	ff	7	118
ff2	1ff2	5	ff	7	135
ff2	1ff2	6	ff	7	140
ff2	2ff2	7	ff	7	105
ff2	2ff2	8	ff	7	100
ff3	1ff3	9	ff	7	143
ff3	1ff3	10	ff	7	122
ff3	2ff3	11	ff	7	141
ff3	3ff3	12	ff	7	150
ff3	3ff3	13	ff	7	130
ff4	1ff4	14	ff	7	69
ff4	1ff4	15	ff	7	103
ff5	1ff5	16	ff	7	153
ff5	2ff5	17	ff	7	125
ff5	3ff5	18	ff	7	140
fm1	1fm1	19	fm	7	116
fm1	1fm1	20	fm	7	127
fm2	2fm1	21	fm	7	177
fm2	2fm1	22	fm	7	151
fm3	3fm1	23	fm	7	146
fm3	3fm1	24	fm	7	151
fm4	4fm1	25	fm	7	144
fm4	4fm1	26	fm	7	125
fm5	5fm1	27	fm	7	134
fm5	5fm1	28	fm	7	129
fm6	6fm1	29	fm	7	121
fm6	6fm1	30	fm	7	118
fm7	7fm1	31	fm	7	164
fm7	7fm1	32	fm	7	133
fm8	8fm1	33	fm	7	135
fm8	8fm1	34	fm	7	107
fm9	9fm1	35	fm	7	112
fm9	9fm1	36	fm	7	107
fm10	10fm1	37	fm	7	127
fm10	10fm1	38	fm	7	148
fm11	11fm1	39	fm	7	150
fm11	11fm1	40	fm	7	125
fm12	12fm1	41	fm	7	136
fm12	12fm1	42	fm	7	151
fm13	13fm1	43	fm	7	143
fm13	13fm1	44	fm	7	121
fm14	14fm1	45	fm	7	132
fm14	14fm1	46	fm	7	167
fm15	15fm1	47	fm	7	139
fm15	15fm1	48	fm	7	125
fm16	16fm1	49	fm	7	167
fm16	16fm1	50	fm	7	122
fm17	17fm1	51	fm	7	132
fm17	17fm1	52	fm	7	150
fm18	18fm1	53	fm	7	147
s1	1s1	54	s	7	91.5
s1	1s1	55	s	7	62
s2	2s1	56	s	7	112
s2	2s1	57	s	7	52
s3	3s1	58	s	7	102
s3	3s1	59	s	7	85
s3	3s2	60	s	7	50
s3	3s3	61	s	7	112
s4	4s1	62	s	7	73
s4	4s1	63	s	7	88
s5	5s1	64	s	7	80.37
s5	5s1	65	s	7	64.77
s6	6s1	66	s	7	94.55
s6	6s1	67	s	7	75.31
ff1	1ff1	1	ff	8	176
ff1	1ff1	2	ff	8	139
ff1	2ff1	3	ff	8	175
ff1	2ff1	4	ff	8	132
ff2	1ff2	5	ff	8	148
ff2	1ff2	6	ff	8	149
ff2	2ff2	7	ff	8	132
ff2	2ff2	8	ff	8	120
ff3	1ff3	9	ff	8	155
ff3	1ff3	10	ff	8	148
ff3	2ff3	11	ff	8	160
ff3	3ff3	12	ff	8	180
ff3	3ff3	13	ff	8	152
ff4	1ff4	14	ff	8	86
ff4	1ff4	15	ff	8	117
ff5	1ff5	16	ff	8	167
ff5	2ff5	17	ff	8	138
ff5	3ff5	18	ff	8	159
fm1	1fm1	19	fm	8	132
fm1	1fm1	20	fm	8	145
fm2	2fm1	21	fm	8	226
fm2	2fm1	22	fm	8	185
fm3	3fm1	23	fm	8	162
fm3	3fm1	24	fm	8	165
fm4	4fm1	25	fm	8	172
fm4	4fm1	26	fm	8	146
fm5	5fm1	27	fm	8	166
fm5	5fm1	28	fm	8	158
fm6	6fm1	29	fm	8	146
fm6	6fm1	30	fm	8	129
fm7	7fm1	31	fm	8	174
fm7	7fm1	32	fm	8	162
fm8	8fm1	33	fm	8	157
fm8	8fm1	34	fm	8	144
fm9	9fm1	35	fm	8	137
fm9	9fm1	36	fm	8	134
fm10	10fm1	37	fm	8	154
fm10	10fm1	38	fm	8	175
fm11	11fm1	39	fm	8	186
fm11	11fm1	40	fm	8	152
fm12	12fm1	41	fm	8	139
fm12	12fm1	42	fm	8	152
fm13	13fm1	43	fm	8	171
fm13	13fm1	44	fm	8	134
fm14	14fm1	45	fm	8	149
fm14	14fm1	46	fm	8	164
fm15	15fm1	47	fm	8	175
fm15	15fm1	48	fm	8	162
fm16	16fm1	49	fm	8	191
fm16	16fm1	50	fm	8	156
fm17	17fm1	51	fm	8	150
fm17	17fm1	52	fm	8	172
fm18	18fm1	53	fm	8	180
s1	1s1	54	s	8	110
s1	1s1	55	s	8	70
s2	2s1	56	s	8	143
s2	2s1	57	s	8	58
s3	3s1	58	s	8	134
s3	3s1	59	s	8	110
s3	3s2	60	s	8	52
s3	3s3	61	s	8	132.1
s4	4s1	62	s	8	75
s4	4s1	63	s	8	102
s5	5s1	64	s	8	97.34
s5	5s1	65	s	8	82.44
s6	6s1	66	s	8	121.91
s6	6s1	67	s	8	80.44
ff1	1ff1	1	ff	9	198
ff1	1ff1	2	ff	9	165
ff1	2ff1	3	ff	9	188
ff1	2ff1	4	ff	9	157
ff2	1ff2	5	ff	9	167
ff2	1ff2	6	ff	9	165
ff2	2ff2	7	ff	9	148
ff2	2ff2	8	ff	9	144
ff3	1ff3	9	ff	9	198
ff3	1ff3	10	ff	9	177
ff3	2ff3	11	ff	9	198
ff3	3ff3	12	ff	9	210
ff3	3ff3	13	ff	9	198
ff4	1ff4	14	ff	9	119
ff4	1ff4	15	ff	9	144
ff5	1ff5	16	ff	9	172
ff5	2ff5	17	ff	9	162
ff5	3ff5	18	ff	9	195
fm1	1fm1	19	fm	9	148
fm1	1fm1	20	fm	9	179
fm2	2fm1	21	fm	9	255
fm2	2fm1	22	fm	9	218
fm3	3fm1	23	fm	9	186
fm3	3fm1	24	fm	9	187
fm4	4fm1	25	fm	9	185
fm4	4fm1	26	fm	9	164
fm5	5fm1	27	fm	9	180
fm5	5fm1	28	fm	9	186
fm6	6fm1	29	fm	9	178
fm6	6fm1	30	fm	9	166
fm7	7fm1	31	fm	9	216
fm7	7fm1	32	fm	9	184
fm8	8fm1	33	fm	9	189
fm8	8fm1	34	fm	9	154
fm9	9fm1	35	fm	9	167
fm9	9fm1	36	fm	9	161
fm10	10fm1	37	fm	9	181
fm10	10fm1	38	fm	9	198
fm11	11fm1	39	fm	9	188
fm11	11fm1	40	fm	9	182
fm12	12fm1	41	fm	9	167
fm12	12fm1	42	fm	9	170
fm13	13fm1	43	fm	9	190
fm13	13fm1	44	fm	9	157
fm14	14fm1	45	fm	9	180
fm14	14fm1	46	fm	9	199
fm15	15fm1	47	fm	9	193
fm15	15fm1	48	fm	9	189
fm16	16fm1	49	fm	9	208
fm16	16fm1	50	fm	9	160
fm17	17fm1	51	fm	9	240
fm17	17fm1	52	fm	9	230
fm18	18fm1	53	fm	9	195
s1	1s1	54	s	9	125
s1	1s1	55	s	9	68
s2	2s1	56	s	9	192
s2	2s1	57	s	9	59
s3	3s1	58	s	9	142
s3	3s1	59	s	9	129
s3	3s2	60	s	9	54.09
s3	3s3	61	s	9	158
s4	4s1	62	s	9	90
s4	4s1	63	s	9	118
s5	5s1	64	s	9	118
s5	5s1	65	s	9	90.7
s6	6s1	66	s	9	148.66
s6	6s1	67	s	9	92
ff1	1ff1	1	ff	10	228
ff1	1ff1	2	ff	10	150
ff1	2ff1	3	ff	10	222
ff1	2ff1	4	ff	10	168
ff2	1ff2	5	ff	10	172
ff2	1ff2	6	ff	10	150
ff2	2ff2	7	ff	10	158
ff2	2ff2	8	ff	10	160
ff3	1ff3	9	ff	10	209
ff3	1ff3	10	ff	10	199
ff3	2ff3	11	ff	10	213
ff3	3ff3	12	ff	10	232
ff3	3ff3	13	ff	10	212
ff4	1ff4	14	ff	10	127
ff4	1ff4	15	ff	10	162
ff5	1ff5	16	ff	10	186
ff5	2ff5	17	ff	10	186
ff5	3ff5	18	ff	10	210
fm1	1fm1	19	fm	10	152
fm1	1fm1	20	fm	10	192
fm2	2fm1	21	fm	10	261
fm2	2fm1	22	fm	10	248
fm3	3fm1	23	fm	10	215
fm3	3fm1	24	fm	10	206
fm4	4fm1	25	fm	10	202
fm4	4fm1	26	fm	10	207
fm5	5fm1	27	fm	10	217
fm5	5fm1	28	fm	10	217
fm6	6fm1	29	fm	10	208
fm6	6fm1	30	fm	10	191
fm7	7fm1	31	fm	10	243
fm7	7fm1	32	fm	10	219
fm8	8fm1	33	fm	10	201
fm8	8fm1	34	fm	10	182
fm9	9fm1	35	fm	10	189
fm9	9fm1	36	fm	10	180
fm10	10fm1	37	fm	10	194
fm10	10fm1	38	fm	10	216
fm11	11fm1	39	fm	10	206
fm11	11fm1	40	fm	10	207
fm12	12fm1	41	fm	10	175
fm12	12fm1	42	fm	10	181
fm13	13fm1	43	fm	10	196
fm13	13fm1	44	fm	10	178
fm14	14fm1	45	fm	10	192
fm14	14fm1	46	fm	10	206
fm15	15fm1	47	fm	10	220
fm15	15fm1	48	fm	10	200
fm16	16fm1	49	fm	10	212
fm16	16fm1	50	fm	10	195
fm17	17fm1	51	fm	10	240
fm17	17fm1	52	fm	10	235
fm18	18fm1	53	fm	10	235
s1	1s1	54	s	10	150
s1	1s1	55	s	10	72
s2	2s1	56	s	10	200
s2	2s1	57	s	10	71
s3	3s1	58	s	10	153
s3	3s1	59	s	10	136
s3	3s2	60	s	10	82
s3	3s3	61	s	10	182
s4	4s1	62	s	10	105
s4	4s1	63	s	10	133
s5	5s1	64	s	10	133
s5	5s1	65	s	10	98
s6	6s1	66	s	10	180
s6	6s1	67	s	10	105
ff1	1ff1	1	ff	11	238
ff1	1ff1	2	ff	11	171
ff1	2ff1	3	ff	11	248
ff1	2ff1	4	ff	11	187
ff2	1ff2	5	ff	11	182
ff2	1ff2	6	ff	11	168
ff2	2ff2	7	ff	11	176
ff2	2ff2	8	ff	11	181
ff3	1ff3	9	ff	11	225
ff3	1ff3	10	ff	11	221
ff3	2ff3	11	ff	11	210
ff3	3ff3	12	ff	11	230
ff3	3ff3	13	ff	11	232
ff4	1ff4	14	ff	11	156
ff4	1ff4	15	ff	11	189
ff5	1ff5	16	ff	11	200
ff5	2ff5	17	ff	11	220
ff5	3ff5	18	ff	11	236
fm1	1fm1	19	fm	11	162
fm1	1fm1	20	fm	11	230
fm2	2fm1	21	fm	11	286
fm2	2fm1	22	fm	11	239
fm3	3fm1	23	fm	11	244
fm3	3fm1	24	fm	11	241
fm4	4fm1	25	fm	11	247
fm4	4fm1	26	fm	11	225
fm5	5fm1	27	fm	11	237
fm5	5fm1	28	fm	11	250
fm6	6fm1	29	fm	11	211
fm6	6fm1	30	fm	11	191
fm7	7fm1	31	fm	11	264
fm7	7fm1	32	fm	11	226
fm8	8fm1	33	fm	11	232
fm8	8fm1	34	fm	11	195
fm9	9fm1	35	fm	11	193
fm9	9fm1	36	fm	11	190
fm10	10fm1	37	fm	11	183
fm10	10fm1	38	fm	11	216
fm11	11fm1	39	fm	11	244
fm11	11fm1	40	fm	11	222
fm12	12fm1	41	fm	11	228
fm12	12fm1	42	fm	11	238
fm13	13fm1	43	fm	11	253
fm13	13fm1	44	fm	11	200
fm14	14fm1	45	fm	11	200
fm14	14fm1	46	fm	11	210
fm15	15fm1	47	fm	11	240
fm15	15fm1	48	fm	11	220
fm16	16fm1	49	fm	11	240
fm16	16fm1	50	fm	11	220
fm17	17fm1	51	fm	11	269
fm17	17fm1	52	fm	11	265
fm18	18fm1	53	fm	11	270
s1	1s1	54	s	11	170
s1	1s1	55	s	11	78
s2	2s1	56	s	11	232
s2	2s1	57	s	11	68
s3	3s1	58	s	11	190
s3	3s1	59	s	11	173
s3	3s2	60	s	11	85
s3	3s3	61	s	11	197
s4	4s1	62	s	11	126
s4	4s1	63	s	11	169
s5	5s1	64	s	11	148
s5	5s1	65	s	11	122
s6	6s1	66	s	11	160
s6	6s1	67	s	11	92
ff1	1ff1	1	ff	12	245
ff1	1ff1	2	ff	12	186
ff1	2ff1	3	ff	12	262
ff1	2ff1	4	ff	12	208
ff2	1ff2	5	ff	12	190
ff2	1ff2	6	ff	12	178
ff2	2ff2	7	ff	12	181
ff2	2ff2	8	ff	12	185
ff3	1ff3	9	ff	12	245
ff3	1ff3	10	ff	12	235
ff3	2ff3	11	ff	12	255
ff3	3ff3	12	ff	12	262
ff3	3ff3	13	ff	12	245
ff4	1ff4	14	ff	12	174
ff4	1ff4	15	ff	12	186
ff5	1ff5	16	ff	12	212
ff5	2ff5	17	ff	12	238
ff5	3ff5	18	ff	12	268
fm1	1fm1	19	fm	12	166
fm1	1fm1	20	fm	12	250
fm2	2fm1	21	fm	12	288
fm2	2fm1	22	fm	12	285
fm3	3fm1	23	fm	12	227
fm3	3fm1	24	fm	12	254
fm4	4fm1	25	fm	12	240
fm4	4fm1	26	fm	12	246
fm5	5fm1	27	fm	12	233
fm5	5fm1	28	fm	12	263
fm6	6fm1	29	fm	12	230
fm6	6fm1	30	fm	12	225
fm7	7fm1	31	fm	12	281
fm7	7fm1	32	fm	12	230
fm8	8fm1	33	fm	12	228
fm8	8fm1	34	fm	12	200
fm9	9fm1	35	fm	12	195
fm9	9fm1	36	fm	12	202
fm10	10fm1	37	fm	12	212
fm10	10fm1	38	fm	12	251
fm11	11fm1	39	fm	12	249
fm11	11fm1	40	fm	12	243
fm12	12fm1	41	fm	12	219
fm12	12fm1	42	fm	12	238
fm13	13fm1	43	fm	12	274
fm13	13fm1	44	fm	12	236
fm14	14fm1	45	fm	12	212
fm14	14fm1	46	fm	12	233
fm15	15fm1	47	fm	12	267
fm15	15fm1	48	fm	12	227
fm16	16fm1	49	fm	12	263
fm16	16fm1	50	fm	12	252
fm17	17fm1	51	fm	12	252
fm17	17fm1	52	fm	12	253
fm18	18fm1	53	fm	12	282
s1	1s1	54	s	12	168
s1	1s1	55	s	12	80
s2	2s1	56	s	12	241
s2	2s1	57	s	12	62
s3	3s1	58	s	12	194
s3	3s1	59	s	12	193
s3	3s2	60	s	12	93
s3	3s3	61	s	12	229
s4	4s1	62	s	12	124
s4	4s1	63	s	12	173
s5	5s1	64	s	12	182
s5	5s1	65	s	12	118
s6	6s1	66	s	12	162
s6	6s1	67	s	12	109
ff1	1ff1	1	ff	13	264
ff1	1ff1	2	ff	13	210
ff1	2ff1	3	ff	13	282
ff1	2ff1	4	ff	13	222
ff2	1ff2	5	ff	13	210
ff2	1ff2	6	ff	13	188
ff2	2ff2	7	ff	13	218
ff2	2ff2	8	ff	13	198
ff3	1ff3	9	ff	13	238
ff3	1ff3	10	ff	13	238
ff3	2ff3	11	ff	13	276
ff3	3ff3	12	ff	13	292
ff3	3ff3	13	ff	13	270
ff4	1ff4	14	ff	13	202
ff4	1ff4	15	ff	13	209
ff5	1ff5	16	ff	13	199
ff5	2ff5	17	ff	13	238
ff5	3ff5	18	ff	13	260
fm1	1fm1	19	fm	13	176
fm1	1fm1	20	fm	13	266
fm2	2fm1	21	fm	13	298
fm2	2fm1	22	fm	13	268
fm3	3fm1	23	fm	13	250
fm3	3fm1	24	fm	13	260
fm4	4fm1	25	fm	13	262
fm4	4fm1	26	fm	13	277
fm5	5fm1	27	fm	13	252
fm5	5fm1	28	fm	13	273
fm6	6fm1	29	fm	13	240
fm6	6fm1	30	fm	13	229
fm7	7fm1	31	fm	13	310
fm7	7fm1	32	fm	13	236
fm8	8fm1	33	fm	13	237
fm8	8fm1	34	fm	13	216
fm9	9fm1	35	fm	13	227
fm9	9fm1	36	fm	13	232
fm10	10fm1	37	fm	13	225
fm10	10fm1	38	fm	13	267
fm11	11fm1	39	fm	13	279
fm11	11fm1	40	fm	13	250
fm12	12fm1	41	fm	13	247
fm12	12fm1	42	fm	13	247
fm13	13fm1	43	fm	13	286
fm13	13fm1	44	fm	13	220
fm14	14fm1	45	fm	13	230
fm14	14fm1	46	fm	13	243
fm15	15fm1	47	fm	13	280
fm15	15fm1	48	fm	13	232
fm16	16fm1	49	fm	13	272
fm16	16fm1	50	fm	13	260
fm17	17fm1	51	fm	13	260
fm17	17fm1	52	fm	13	272
fm18	18fm1	53	fm	13	288
s1	1s1	54	s	13	172
s1	1s1	55	s	13	75
s2	2s1	56	s	13	238
s2	2s1	57	s	13	55
s3	3s1	58	s	13	219
s3	3s1	59	s	13	210
s3	3s2	60	s	13	102
s3	3s3	61	s	13	262
s4	4s1	62	s	13	135
s4	4s1	63	s	13	200
s5	5s1	64	s	13	160
s5	5s1	65	s	13	160
s6	6s1	66	s	13	230
s6	6s1	67	s	13	118
ff1	1ff1	1	ff	14	269
ff1	1ff1	2	ff	14	209
ff1	2ff1	3	ff	14	275
ff1	2ff1	4	ff	14	251
ff2	1ff2	5	ff	14	218
ff2	1ff2	6	ff	14	198
ff2	2ff2	7	ff	14	220
ff2	2ff2	8	ff	14	210
ff3	1ff3	9	ff	14	268
ff3	1ff3	10	ff	14	265
ff3	2ff3	11	ff	14	280
ff3	3ff3	12	ff	14	310
ff3	3ff3	13	ff	14	302
ff4	1ff4	14	ff	14	212
ff4	1ff4	15	ff	14	223
ff5	1ff5	16	ff	14	227
ff5	2ff5	17	ff	14	248
ff5	3ff5	18	ff	14	262
fm1	1fm1	19	fm	14	190
fm1	1fm1	20	fm	14	275
fm2	2fm1	21	fm	14	304
fm2	2fm1	22	fm	14	285
fm3	3fm1	23	fm	14	272
fm3	3fm1	24	fm	14	270
fm4	4fm1	25	fm	14	270
fm4	4fm1	26	fm	14	288
fm5	5fm1	27	fm	14	271
fm5	5fm1	28	fm	14	286
fm6	6fm1	29	fm	14	250
fm6	6fm1	30	fm	14	222
fm7	7fm1	31	fm	14	352
fm7	7fm1	32	fm	14	265
fm8	8fm1	33	fm	14	246
fm8	8fm1	34	fm	14	238
fm9	9fm1	35	fm	14	234
fm9	9fm1	36	fm	14	232
fm10	10fm1	37	fm	14	264
fm10	10fm1	38	fm	14	295
fm11	11fm1	39	fm	14	280
fm11	11fm1	40	fm	14	277
fm12	12fm1	41	fm	14	273
fm12	12fm1	42	fm	14	282
fm13	13fm1	43	fm	14	290
fm13	13fm1	44	fm	14	198
fm14	14fm1	45	fm	14	248
fm14	14fm1	46	fm	14	258
fm15	15fm1	47	fm	14	302
fm15	15fm1	48	fm	14	253
fm16	16fm1	49	fm	14	268
fm16	16fm1	50	fm	14	272
fm17	17fm1	51	fm	14	265
fm17	17fm1	52	fm	14	275
fm18	18fm1	53	fm	14	292
s1	1s1	54	s	14	175
s1	1s1	55	s	14	61
s2	2s1	56	s	14	222
s3	3s1	58	s	14	248
s3	3s1	59	s	14	232
s3	3s2	60	s	14	118
s3	3s3	61	s	14	299
s4	4s1	62	s	14	142
s4	4s1	63	s	14	210
s5	5s1	64	s	14	238
s5	5s1	65	s	14	161
s6	6s1	66	s	14	241
s6	6s1	67	s	14	121
ff1	1ff1	1	ff	15	280
ff1	1ff1	2	ff	15	225
ff1	2ff1	3	ff	15	290
ff1	2ff1	4	ff	15	276
ff2	1ff2	5	ff	15	213
ff2	1ff2	6	ff	15	220
ff2	2ff2	7	ff	15	240
ff2	2ff2	8	ff	15	248
ff3	1ff3	9	ff	15	277
ff3	1ff3	10	ff	15	270
ff3	2ff3	11	ff	15	294
ff3	3ff3	12	ff	15	330
ff3	3ff3	13	ff	15	322
ff4	1ff4	14	ff	15	245
ff4	1ff4	15	ff	15	234
ff5	1ff5	16	ff	15	262
ff5	2ff5	17	ff	15	270
ff5	3ff5	18	ff	15	275
fm1	1fm1	19	fm	15	200
fm1	1fm1	20	fm	15	292
fm2	2fm1	21	fm	15	322
fm2	2fm1	22	fm	15	290
fm3	3fm1	23	fm	15	285
fm3	3fm1	24	fm	15	292
fm4	4fm1	25	fm	15	275
fm4	4fm1	26	fm	15	285
fm5	5fm1	27	fm	15	267
fm5	5fm1	28	fm	15	289
fm6	6fm1	29	fm	15	254
fm6	6fm1	30	fm	15	250
fm7	7fm1	31	fm	15	326
fm7	7fm1	32	fm	15	261
fm8	8fm1	33	fm	15	283
fm8	8fm1	34	fm	15	259
fm9	9fm1	35	fm	15	259
fm9	9fm1	36	fm	15	284
fm10	10fm1	37	fm	15	270
fm10	10fm1	38	fm	15	309
fm11	11fm1	39	fm	15	303
fm11	11fm1	40	fm	15	310
fm12	12fm1	41	fm	15	261
fm12	12fm1	42	fm	15	288
fm13	13fm1	43	fm	15	263
fm13	13fm1	44	fm	15	195
fm14	14fm1	45	fm	15	284
fm14	14fm1	46	fm	15	276
fm15	15fm1	47	fm	15	318
fm15	15fm1	48	fm	15	275
fm16	16fm1	49	fm	15	310
fm16	16fm1	50	fm	15	302
fm17	17fm1	51	fm	15	270
fm17	17fm1	52	fm	15	288
fm18	18fm1	53	fm	15	290
s1	1s1	54	s	15	198
s1	1s1	55	s	15	65
s2	2s1	56	s	15	265
s3	3s1	58	s	15	228
s3	3s1	59	s	15	218
s3	3s2	60	s	15	108
s3	3s3	61	s	15	278
s4	4s1	62	s	15	152
s4	4s1	63	s	15	218
s5	5s1	64	s	15	223
s5	5s1	65	s	15	142
s6	6s1	66	s	15	262
s6	6s1	67	s	15	130
ff1	1ff1	1	ff	16	315
ff1	1ff1	2	ff	16	202
ff1	2ff1	3	ff	16	309
ff1	2ff1	4	ff	16	300
ff2	1ff2	5	ff	16	215
ff2	1ff2	6	ff	16	230
ff2	2ff2	7	ff	16	246
ff2	2ff2	8	ff	16	240
ff3	1ff3	9	ff	16	285
ff3	1ff3	10	ff	16	275
ff3	2ff3	11	ff	16	300
ff3	3ff3	12	ff	16	328
ff3	3ff3	13	ff	16	302
ff4	1ff4	14	ff	16	247
ff4	1ff4	15	ff	16	253
ff5	1ff5	16	ff	16	276
ff5	2ff5	17	ff	16	285
ff5	3ff5	18	ff	16	296
fm1	1fm1	19	fm	16	218
fm1	1fm1	20	fm	16	305
fm2	2fm1	21	fm	16	330
fm2	2fm1	22	fm	16	302
fm3	3fm1	23	fm	16	313
fm3	3fm1	24	fm	16	329
fm4	4fm1	25	fm	16	278
fm4	4fm1	26	fm	16	299
fm5	5fm1	27	fm	16	294
fm5	5fm1	28	fm	16	335
fm6	6fm1	29	fm	16	267
fm6	6fm1	30	fm	16	259
fm7	7fm1	31	fm	16	341
fm7	7fm1	32	fm	16	290
fm8	8fm1	33	fm	16	275
fm8	8fm1	34	fm	16	266
fm9	9fm1	35	fm	16	288
fm9	9fm1	36	fm	16	287
fm10	10fm1	37	fm	16	290
fm10	10fm1	38	fm	16	342
fm11	11fm1	39	fm	16	352
fm11	11fm1	40	fm	16	330
fm12	12fm1	41	fm	16	272
fm12	12fm1	42	fm	16	302
fm13	13fm1	43	fm	16	308
fm13	13fm1	44	fm	16	210
fm14	14fm1	45	fm	16	300
fm14	14fm1	46	fm	16	312
fm15	15fm1	47	fm	16	300
fm15	15fm1	48	fm	16	259
fm16	16fm1	49	fm	16	323
fm16	16fm1	50	fm	16	305
fm17	17fm1	51	fm	16	272
fm17	17fm1	52	fm	16	290
fm18	18fm1	53	fm	16	305
s1	1s1	54	s	16	198
s1	1s1	55	s	16	58
s2	2s1	56	s	16	288
s3	3s1	58	s	16	265
s3	3s1	59	s	16	243
s3	3s2	60	s	16	122
s3	3s3	61	s	16	290
s4	4s1	62	s	16	179
s4	4s1	63	s	16	237
s5	5s1	64	s	16	215
s5	5s1	65	s	16	161
s6	6s1	66	s	16	270
s6	6s1	67	s	16	131
ff1	1ff1	1	ff	17	305
ff1	1ff1	2	ff	17	208
ff1	2ff1	3	ff	17	350
ff1	2ff1	4	ff	17	322
ff2	1ff2	5	ff	17	210
ff2	1ff2	6	ff	17	241
ff2	2ff2	7	ff	17	220
ff2	2ff2	8	ff	17	215
ff3	1ff3	9	ff	17	295
ff3	1ff3	10	ff	17	302
ff3	2ff3	11	ff	17	298
ff3	3ff3	12	ff	17	315
ff3	3ff3	13	ff	17	320
ff4	1ff4	14	ff	17	259
ff4	1ff4	15	ff	17	248
ff5	1ff5	16	ff	17	282
ff5	2ff5	17	ff	17	295
ff5	3ff5	18	ff	17	322
fm1	1fm1	19	fm	17	241
fm1	1fm1	20	fm	17	327
fm2	2fm1	21	fm	17	362
fm2	2fm1	22	fm	17	335
fm3	3fm1	23	fm	17	294
fm3	3fm1	24	fm	17	299
fm4	4fm1	25	fm	17	274
fm4	4fm1	26	fm	17	322
fm5	5fm1	27	fm	17	295
fm5	5fm1	28	fm	17	322
fm6	6fm1	29	fm	17	267
fm6	6fm1	30	fm	17	270
fm7	7fm1	31	fm	17	384
fm7	7fm1	32	fm	17	304
fm8	8fm1	33	fm	17	278
fm8	8fm1	34	fm	17	272
fm9	9fm1	35	fm	17	304
fm9	9fm1	36	fm	17	308
fm10	10fm1	37	fm	17	294
fm10	10fm1	38	fm	17	360
fm11	11fm1	39	fm	17	368
fm11	11fm1	40	fm	17	315
fm12	12fm1	41	fm	17	285
fm12	12fm1	42	fm	17	325
fm13	13fm1	43	fm	17	330
fm13	13fm1	44	fm	17	220
fm14	14fm1	45	fm	17	278
fm14	14fm1	46	fm	17	298
fm15	15fm1	47	fm	17	315
fm15	15fm1	48	fm	17	278
fm16	16fm1	49	fm	17	341
fm16	16fm1	50	fm	17	317
fm17	17fm1	51	fm	17	288
fm17	17fm1	52	fm	17	280
fm18	18fm1	53	fm	17	330
s1	1s1	54	s	17	202
s2	2s1	56	s	17	292
s3	3s1	58	s	17	288
s3	3s1	59	s	17	262
s3	3s2	60	s	17	131
s3	3s3	61	s	17	302
s4	4s1	62	s	17	174
s4	4s1	63	s	17	241
s5	5s1	64	s	17	270
s5	5s1	65	s	17	180
s6	6s1	66	s	17	278
s6	6s1	67	s	17	148
ff1	1ff1	1	ff	18	318
ff1	1ff1	2	ff	18	218
ff1	2ff1	3	ff	18	370
ff1	2ff1	4	ff	18	330
ff2	1ff2	5	ff	18	222
ff2	1ff2	6	ff	18	252
ff2	2ff2	7	ff	18	249
ff2	2ff2	8	ff	18	229
ff3	1ff3	9	ff	18	295
ff3	1ff3	10	ff	18	300
ff3	2ff3	11	ff	18	298
ff3	3ff3	12	ff	18	335
ff3	3ff3	13	ff	18	310
ff4	1ff4	14	ff	18	274
ff4	1ff4	15	ff	18	259
ff5	1ff5	16	ff	18	295
ff5	2ff5	17	ff	18	319
ff5	3ff5	18	ff	18	325
fm1	1fm1	19	fm	18	236
fm1	1fm1	20	fm	18	315
fm2	2fm1	21	fm	18	365
fm2	2fm1	22	fm	18	333
fm3	3fm1	23	fm	18	314
fm3	3fm1	24	fm	18	321
fm4	4fm1	25	fm	18	292
fm4	4fm1	26	fm	18	325
fm5	5fm1	27	fm	18	326
fm5	5fm1	28	fm	18	352
fm6	6fm1	29	fm	18	285
fm6	6fm1	30	fm	18	268
fm7	7fm1	31	fm	18	397
fm7	7fm1	32	fm	18	339
fm8	8fm1	33	fm	18	309
fm8	8fm1	34	fm	18	271
fm9	9fm1	35	fm	18	314
fm9	9fm1	36	fm	18	325
fm10	10fm1	37	fm	18	268
fm10	10fm1	38	fm	18	315
fm11	11fm1	39	fm	18	352
fm11	11fm1	40	fm	18	330
fm12	12fm1	41	fm	18	269
fm12	12fm1	42	fm	18	288
fm13	13fm1	43	fm	18	352
fm13	13fm1	44	fm	18	222
fm14	14fm1	45	fm	18	299
fm14	14fm1	46	fm	18	307
fm15	15fm1	47	fm	18	332
fm15	15fm1	48	fm	18	295
fm16	16fm1	49	fm	18	352
fm16	16fm1	50	fm	18	335
fm17	17fm1	51	fm	18	295
fm17	17fm1	52	fm	18	268
fm18	18fm1	53	fm	18	338
s1	1s1	54	s	18	189
s2	2s1	56	s	18	313
s3	3s1	58	s	18	230
s3	3s1	59	s	18	225
s3	3s2	60	s	18	158
s3	3s3	61	s	18	327
s4	4s1	62	s	18	164
s4	4s1	63	s	18	229
s5	5s1	64	s	18	262
s5	5s1	65	s	18	208
s6	6s1	66	s	18	289
s6	6s1	67	s	18	150
ff1	1ff1	1	ff	19	330
ff1	1ff1	2	ff	19	210
ff1	2ff1	3	ff	19	365
ff1	2ff1	4	ff	19	320
ff2	1ff2	5	ff	19	228
ff2	1ff2	6	ff	19	230
ff2	2ff2	7	ff	19	235
ff2	2ff2	8	ff	19	212
ff3	1ff3	9	ff	19	308
ff3	1ff3	10	ff	19	319
ff3	2ff3	11	ff	19	312
ff3	3ff3	12	ff	19	320
ff3	3ff3	13	ff	19	312
ff4	1ff4	14	ff	19	290
ff4	1ff4	15	ff	19	267
ff5	1ff5	16	ff	19	312
ff5	2ff5	17	ff	19	320
ff5	3ff5	18	ff	19	342
fm1	1fm1	19	fm	19	274
fm1	1fm1	20	fm	19	336
fm2	2fm1	21	fm	19	345
fm2	2fm1	22	fm	19	330
fm3	3fm1	23	fm	19	320
fm3	3fm1	24	fm	19	317
fm4	4fm1	25	fm	19	313
fm4	4fm1	26	fm	19	367
fm5	5fm1	27	fm	19	348
fm5	5fm1	28	fm	19	354
fm6	6fm1	29	fm	19	313
fm6	6fm1	30	fm	19	302
fm7	7fm1	31	fm	19	390
fm7	7fm1	32	fm	19	345
fm8	8fm1	33	fm	19	349
fm8	8fm1	34	fm	19	275
fm9	9fm1	35	fm	19	325
fm9	9fm1	36	fm	19	338
fm10	10fm1	37	fm	19	299
fm10	10fm1	38	fm	19	340
fm11	11fm1	39	fm	19	340
fm11	11fm1	40	fm	19	352
fm12	12fm1	41	fm	19	282
fm12	12fm1	42	fm	19	300
fm13	13fm1	43	fm	19	345
fm13	13fm1	44	fm	19	225
fm14	14fm1	45	fm	19	295
fm14	14fm1	46	fm	19	292
fm15	15fm1	47	fm	19	322
fm15	15fm1	48	fm	19	298
fm16	16fm1	49	fm	19	320
fm16	16fm1	50	fm	19	326
fm17	17fm1	51	fm	19	285
fm17	17fm1	52	fm	19	305
fm18	18fm1	53	fm	19	338
s1	1s1	54	s	19	225
s2	2s1	56	s	19	303
s3	3s1	58	s	19	240
s3	3s1	59	s	19	250
s3	3s2	60	s	19	162
s3	3s3	61	s	19	340
s4	4s1	62	s	19	188
s4	4s1	63	s	19	265
s5	5s1	64	s	19	285
s5	5s1	65	s	19	195
s6	6s1	66	s	19	250
s6	6s1	67	s	19	151
ff1	1ff1	1	ff	20	320
ff1	1ff1	2	ff	20	190
ff1	2ff1	3	ff	20	378
ff1	2ff1	4	ff	20	316
ff2	1ff2	5	ff	20	252
ff2	1ff2	6	ff	20	277
ff2	2ff2	7	ff	20	258
ff2	2ff2	8	ff	20	218
ff3	1ff3	9	ff	20	320
ff3	1ff3	10	ff	20	335
ff3	2ff3	11	ff	20	309
ff3	3ff3	12	ff	20	325
ff3	3ff3	13	ff	20	310
ff4	1ff4	14	ff	20	349
ff4	1ff4	15	ff	20	312
ff5	1ff5	16	ff	20	290
ff5	2ff5	17	ff	20	298
ff5	3ff5	18	ff	20	340
fm1	1fm1	19	fm	20	254
fm1	1fm1	20	fm	20	315
fm2	2fm1	21	fm	20	352
fm2	2fm1	22	fm	20	340
fm3	3fm1	23	fm	20	322
fm3	3fm1	24	fm	20	324
fm4	4fm1	25	fm	20	330
fm4	4fm1	26	fm	20	369
fm5	5fm1	27	fm	20	355
fm5	5fm1	28	fm	20	365
fm6	6fm1	29	fm	20	299
fm6	6fm1	30	fm	20	310
fm7	7fm1	31	fm	20	408
fm7	7fm1	32	fm	20	361
fm8	8fm1	33	fm	20	341
fm8	8fm1	34	fm	20	282
fm9	9fm1	35	fm	20	305
fm9	9fm1	36	fm	20	322
fm10	10fm1	37	fm	20	299
fm10	10fm1	38	fm	20	372
fm11	11fm1	39	fm	20	368
fm11	11fm1	40	fm	20	332
fm12	12fm1	41	fm	20	282
fm12	12fm1	42	fm	20	300
fm13	13fm1	43	fm	20	358
fm13	13fm1	44	fm	20	233
fm14	14fm1	45	fm	20	304
fm14	14fm1	46	fm	20	317
fm15	15fm1	47	fm	20	320
fm15	15fm1	48	fm	20	298
fm16	16fm1	49	fm	20	323
fm16	16fm1	50	fm	20	305
fm17	17fm1	51	fm	20	293
fm17	17fm1	52	fm	20	273
fm18	18fm1	53	fm	20	350
s1	1s1	54	s	20	178
s2	2s1	56	s	20	312
s3	3s1	58	s	20	267
s3	3s1	59	s	20	253
s3	3s2	60	s	20	176
s3	3s3	61	s	20	332
s4	4s1	62	s	20	199
s4	4s1	63	s	20	304
s5	5s1	64	s	20	259
s5	5s1	65	s	20	208
s6	6s1	66	s	20	252
s6	6s1	67	s	20	160
ff1	1ff1	1	ff	21	339
ff1	1ff1	2	ff	21	198
ff1	2ff1	3	ff	21	388
ff1	2ff1	4	ff	21	311
ff2	1ff2	5	ff	21	240
ff2	1ff2	6	ff	21	250
ff2	2ff2	7	ff	21	260
ff2	2ff2	8	ff	21	210
ff3	1ff3	9	ff	21	310
ff3	1ff3	10	ff	21	320
ff3	2ff3	11	ff	21	300
ff3	3ff3	12	ff	21	350
ff3	3ff3	13	ff	21	285
ff4	1ff4	14	ff	21	356
ff4	1ff4	15	ff	21	320
ff5	1ff5	16	ff	21	310
ff5	2ff5	17	ff	21	310
ff5	3ff5	18	ff	21	355
fm1	1fm1	19	fm	21	294
fm1	1fm1	20	fm	21	368
fm2	2fm1	21	fm	21	365
fm2	2fm1	22	fm	21	330
fm3	3fm1	23	fm	21	328
fm3	3fm1	24	fm	21	312
fm4	4fm1	25	fm	21	325
fm4	4fm1	26	fm	21	370
fm5	5fm1	27	fm	21	359
fm5	5fm1	28	fm	21	385
fm6	6fm1	29	fm	21	309
fm6	6fm1	30	fm	21	319
fm7	7fm1	31	fm	21	400
fm7	7fm1	32	fm	21	322
fm8	8fm1	33	fm	21	338
fm8	8fm1	34	fm	21	289
fm9	9fm1	35	fm	21	321
fm9	9fm1	36	fm	21	330
fm10	10fm1	37	fm	21	285
fm10	10fm1	38	fm	21	328
fm11	11fm1	39	fm	21	372
fm11	11fm1	40	fm	21	335
fm12	12fm1	41	fm	21	267
fm12	12fm1	42	fm	21	266
fm13	13fm1	43	fm	21	372
fm13	13fm1	44	fm	21	240
fm14	14fm1	45	fm	21	328
fm14	14fm1	46	fm	21	332
fm15	15fm1	47	fm	21	338
fm15	15fm1	48	fm	21	295
fm16	16fm1	49	fm	21	362
fm16	16fm1	50	fm	21	340
fm17	17fm1	51	fm	21	299
fm17	17fm1	52	fm	21	248
fm18	18fm1	53	fm	21	332
s1	1s1	54	s	21	150
s2	2s1	56	s	21	317
s3	3s1	58	s	21	278
s3	3s1	59	s	21	290
s3	3s2	60	s	21	190
s3	3s3	61	s	21	348
s4	4s1	62	s	21	202
s4	4s1	63	s	21	290
s5	5s1	64	s	21	245
s5	5s1	65	s	21	212
s6	6s1	66	s	21	260
s6	6s1	67	s	21	165
ff1	1ff1	1	ff	22	328
ff1	1ff1	2	ff	22	197
ff1	2ff1	3	ff	22	370
ff1	2ff1	4	ff	22	318
ff2	1ff2	5	ff	22	240
ff2	1ff2	6	ff	22	270
ff2	2ff2	7	ff	22	242
ff2	2ff2	8	ff	22	172
ff3	1ff3	9	ff	22	320
ff3	1ff3	10	ff	22	325
ff3	2ff3	11	ff	22	318
ff3	3ff3	12	ff	22	370
ff3	3ff3	13	ff	22	320
ff4	1ff4	14	ff	22	372
ff4	1ff4	15	ff	22	333
ff5	1ff5	16	ff	22	280
ff5	2ff5	17	ff	22	315
ff5	3ff5	18	ff	22	365
fm1	1fm1	19	fm	22	290
fm1	1fm1	20	fm	22	337
fm2	2fm1	21	fm	22	398
fm2	2fm1	22	fm	22	360
fm3	3fm1	23	fm	22	333
fm3	3fm1	24	fm	22	312
fm4	4fm1	25	fm	22	338
fm4	4fm1	26	fm	22	355
fm5	5fm1	27	fm	22	358
fm5	5fm1	28	fm	22	375
fm6	6fm1	29	fm	22	282
fm6	6fm1	30	fm	22	299
fm7	7fm1	31	fm	22	405
fm7	7fm1	32	fm	22	328
fm8	8fm1	33	fm	22	328
fm8	8fm1	34	fm	22	301
fm9	9fm1	35	fm	22	335
fm9	9fm1	36	fm	22	342
fm10	10fm1	37	fm	22	302
fm10	10fm1	38	fm	22	355
fm11	11fm1	39	fm	22	368
fm11	11fm1	40	fm	22	340
fm12	12fm1	41	fm	22	268
fm12	12fm1	42	fm	22	272
fm13	13fm1	43	fm	22	400
fm13	13fm1	44	fm	22	270
fm14	14fm1	45	fm	22	330
fm14	14fm1	46	fm	22	340
fm15	15fm1	47	fm	22	338
fm15	15fm1	48	fm	22	300
fm16	16fm1	49	fm	22	358
fm16	16fm1	50	fm	22	355
fm17	17fm1	51	fm	22	303
fm17	17fm1	52	fm	22	283
fm18	18fm1	53	fm	22	342
s1	1s1	54	s	22	169
s2	2s1	56	s	22	303
s3	3s1	58	s	22	305
s3	3s1	59	s	22	315
s3	3s2	60	s	22	198
s3	3s3	61	s	22	317
s4	4s1	62	s	22	215
s4	4s1	63	s	22	285
s5	5s1	64	s	22	230
s5	5s1	65	s	22	198
s6	6s1	66	s	22	245
s6	6s1	67	s	22	198
ff1	1ff1	1	ff	23	325
ff1	1ff1	2	ff	23	190
ff1	2ff1	3	ff	23	390
ff1	2ff1	4	ff	23	308
ff2	1ff2	5	ff	23	255
ff2	1ff2	6	ff	23	290
ff2	2ff2	7	ff	23	230
ff2	2ff2	8	ff	23	170
ff3	1ff3	9	ff	23	321
ff3	1ff3	10	ff	23	335
ff3	2ff3	11	ff	23	330
ff3	3ff3	12	ff	23	368
ff3	3ff3	13	ff	23	330
ff4	1ff4	14	ff	23	365
ff4	1ff4	15	ff	23	290
ff5	1ff5	16	ff	23	305
ff5	2ff5	17	ff	23	285
ff5	3ff5	18	ff	23	372
fm1	1fm1	19	fm	23	292
fm1	1fm1	20	fm	23	368
fm2	2fm1	21	fm	23	363
fm2	2fm1	22	fm	23	345
fm3	3fm1	23	fm	23	324
fm3	3fm1	24	fm	23	315
fm4	4fm1	25	fm	23	312
fm4	4fm1	26	fm	23	360
fm5	5fm1	27	fm	23	340
fm5	5fm1	28	fm	23	372
fm6	6fm1	29	fm	23	305
fm6	6fm1	30	fm	23	289
fm7	7fm1	31	fm	23	398
fm7	7fm1	32	fm	23	338
fm8	8fm1	33	fm	23	330
fm8	8fm1	34	fm	23	310
fm9	9fm1	35	fm	23	280
fm9	9fm1	36	fm	23	320
fm10	10fm1	37	fm	23	330
fm10	10fm1	38	fm	23	345
fm11	11fm1	39	fm	23	368
fm11	11fm1	40	fm	23	352
fm12	12fm1	41	fm	23	298
fm12	12fm1	42	fm	23	300
fm13	13fm1	43	fm	23	400
fm13	13fm1	44	fm	23	270
fm14	14fm1	45	fm	23	332
fm14	14fm1	46	fm	23	349
fm15	15fm1	47	fm	23	332
fm15	15fm1	48	fm	23	311
fm16	16fm1	49	fm	23	370
fm16	16fm1	50	fm	23	355
fm17	17fm1	51	fm	23	300
fm17	17fm1	52	fm	23	295
fm18	18fm1	53	fm	23	328
s1	1s1	54	s	23	185
s2	2s1	56	s	23	316
s3	3s1	58	s	23	300
s3	3s1	59	s	23	289
s3	3s2	60	s	23	238
s3	3s3	61	s	23	329
s4	4s1	62	s	23	217
s4	4s1	63	s	23	250
s5	5s1	64	s	23	241
s5	5s1	65	s	23	210
s6	6s1	66	s	23	275
s6	6s1	67	s	23	205
ff1	1ff1	1	ff	24	310
ff1	1ff1	2	ff	24	191
ff1	2ff1	3	ff	24	398
ff1	2ff1	4	ff	24	323
ff2	1ff2	5	ff	24	260
ff2	1ff2	6	ff	24	280
ff2	2ff2	7	ff	24	222
ff2	2ff2	8	ff	24	150
ff3	1ff3	9	ff	24	315
ff3	1ff3	10	ff	24	330
ff3	2ff3	11	ff	24	335
ff3	3ff3	12	ff	24	355
ff3	3ff3	13	ff	24	320
ff4	1ff4	14	ff	24	371
ff4	1ff4	15	ff	24	300
ff5	1ff5	16	ff	24	310
ff5	2ff5	17	ff	24	299
ff5	3ff5	18	ff	24	366
fm1	1fm1	19	fm	24	293
fm1	1fm1	20	fm	24	355
fm2	2fm1	21	fm	24	362
fm2	2fm1	22	fm	24	335
fm3	3fm1	23	fm	24	341
fm3	3fm1	24	fm	24	317
fm4	4fm1	25	fm	24	305
fm4	4fm1	26	fm	24	368
fm5	5fm1	27	fm	24	333
fm5	5fm1	28	fm	24	370
fm6	6fm1	29	fm	24	299
fm6	6fm1	30	fm	24	302
fm7	7fm1	31	fm	24	395
fm7	7fm1	32	fm	24	358
fm8	8fm1	33	fm	24	338
fm8	8fm1	34	fm	24	291
fm9	9fm1	35	fm	24	330
fm9	9fm1	36	fm	24	338
fm10	10fm1	37	fm	24	321
fm10	10fm1	38	fm	24	340
fm11	11fm1	39	fm	24	350
fm11	11fm1	40	fm	24	368
fm12	12fm1	41	fm	24	319
fm12	12fm1	42	fm	24	323
fm13	13fm1	43	fm	24	370
fm13	13fm1	44	fm	24	260
fm14	14fm1	45	fm	24	342
fm14	14fm1	46	fm	24	340
fm15	15fm1	47	fm	24	320
fm15	15fm1	48	fm	24	300
fm16	16fm1	49	fm	24	372
fm16	16fm1	50	fm	24	362
fm17	17fm1	51	fm	24	312
fm17	17fm1	52	fm	24	291
fm18	18fm1	53	fm	24	345
s2	2s1	56	s	24	325
s3	3s1	58	s	24	295
s3	3s1	59	s	24	310
s3	3s2	60	s	24	258
s3	3s3	61	s	24	342
s4	4s1	62	s	24	192
s4	4s1	63	s	24	262
s5	5s1	64	s	24	260
s5	5s1	65	s	24	200
s6	6s1	66	s	24	302
s6	6s1	67	s	24	190
ff1	1ff1	1	ff	25	350
ff1	1ff1	2	ff	25	200
ff1	2ff1	3	ff	25	400
ff1	2ff1	4	ff	25	332
ff2	1ff2	5	ff	25	272
ff2	1ff2	6	ff	25	276
ff2	2ff2	7	ff	25	215
ff2	2ff2	8	ff	25	142
ff3	1ff3	9	ff	25	318
ff3	1ff3	10	ff	25	336
ff3	2ff3	11	ff	25	330
ff3	3ff3	12	ff	25	328
ff3	3ff3	13	ff	25	350
ff4	1ff4	14	ff	25	362
ff4	1ff4	15	ff	25	308
ff5	1ff5	16	ff	25	322
ff5	2ff5	17	ff	25	295
ff5	3ff5	18	ff	25	372
fm1	1fm1	19	fm	25	310
fm1	1fm1	20	fm	25	370
fm2	2fm1	21	fm	25	360
fm2	2fm1	22	fm	25	332
fm3	3fm1	23	fm	25	322
fm3	3fm1	24	fm	25	308
fm4	4fm1	25	fm	25	312
fm4	4fm1	26	fm	25	355
fm5	5fm1	27	fm	25	340
fm5	5fm1	28	fm	25	372
fm6	6fm1	29	fm	25	297
fm6	6fm1	30	fm	25	292
fm7	7fm1	31	fm	25	392
fm7	7fm1	32	fm	25	358
fm8	8fm1	33	fm	25	330
fm8	8fm1	34	fm	25	292
fm9	9fm1	35	fm	25	332
fm9	9fm1	36	fm	25	325
fm10	10fm1	37	fm	25	333
fm10	10fm1	38	fm	25	375
fm11	11fm1	39	fm	25	375
fm11	11fm1	40	fm	25	368
fm12	12fm1	41	fm	25	319
fm12	12fm1	42	fm	25	323
fm13	13fm1	43	fm	25	365
fm13	13fm1	44	fm	25	252
fm14	14fm1	45	fm	25	320
fm14	14fm1	46	fm	25	315
fm15	15fm1	47	fm	25	320
fm15	15fm1	48	fm	25	300
fm16	16fm1	49	fm	25	358
fm16	16fm1	50	fm	25	363
fm17	17fm1	51	fm	25	292
fm17	17fm1	52	fm	25	306
fm18	18fm1	53	fm	25	340
s2	2s1	56	s	25	333
s3	3s1	58	s	25	258
s3	3s1	59	s	25	245
s3	3s2	60	s	25	260
s3	3s3	61	s	25	360
s4	4s1	62	s	25	190
s4	4s1	63	s	25	275
s5	5s1	64	s	25	255
s5	5s1	65	s	25	201
s6	6s1	66	s	25	272
s6	6s1	67	s	25	208
ff1	1ff1	1	ff	26	345
ff1	1ff1	2	ff	26	211
ff1	2ff1	3	ff	26	420
ff1	2ff1	4	ff	26	348
ff2	1ff2	5	ff	26	278
ff2	1ff2	6	ff	26	288
ff2	2ff2	7	ff	26	225
ff2	2ff2	8	ff	26	146
ff3	1ff3	9	ff	26	310
ff3	1ff3	10	ff	26	338
ff3	2ff3	11	ff	26	325
ff3	3ff3	12	ff	26	365
ff3	3ff3	13	ff	26	338
ff4	1ff4	14	ff	26	382
ff4	1ff4	15	ff	26	305
ff5	1ff5	16	ff	26	329
ff5	2ff5	17	ff	26	292
ff5	3ff5	18	ff	26	370
fm1	1fm1	19	fm	26	305
fm1	1fm1	20	fm	26	393
fm2	2fm1	21	fm	26	370
fm2	2fm1	22	fm	26	340
fm3	3fm1	23	fm	26	332
fm3	3fm1	24	fm	26	330
fm4	4fm1	25	fm	26	325
fm4	4fm1	26	fm	26	366
fm5	5fm1	27	fm	26	350
fm5	5fm1	28	fm	26	375
fm6	6fm1	29	fm	26	305
fm6	6fm1	30	fm	26	300
fm7	7fm1	31	fm	26	388
fm7	7fm1	32	fm	26	360
fm8	8fm1	33	fm	26	328
fm8	8fm1	34	fm	26	302
fm9	9fm1	35	fm	26	338
fm9	9fm1	36	fm	26	333
fm10	10fm1	37	fm	26	320
fm10	10fm1	38	fm	26	360
fm11	11fm1	39	fm	26	370
fm11	11fm1	40	fm	26	355
fm12	12fm1	41	fm	26	308
fm12	12fm1	42	fm	26	320
fm13	13fm1	43	fm	26	352
fm13	13fm1	44	fm	26	280
fm14	14fm1	45	fm	26	342
fm14	14fm1	46	fm	26	320
fm15	15fm1	47	fm	26	318
fm15	15fm1	48	fm	26	305
fm16	16fm1	49	fm	26	358
fm16	16fm1	50	fm	26	345
fm17	17fm1	51	fm	26	310
fm17	17fm1	52	fm	26	300
fm18	18fm1	53	fm	26	330
s2	2s1	56	s	26	312
s3	3s1	58	s	26	230
s3	3s1	59	s	26	250
s3	3s2	60	s	26	295
s3	3s3	61	s	26	352
s4	4s1	62	s	26	212
s4	4s1	63	s	26	265
s5	5s1	64	s	26	270
s5	5s1	65	s	26	202
s6	6s1	66	s	26	276
s6	6s1	67	s	26	222
ff1	1ff1	1	ff	27	368
ff1	1ff1	2	ff	27	195
ff1	2ff1	3	ff	27	419
ff1	2ff1	4	ff	27	330
ff2	1ff2	5	ff	27	308
ff2	1ff2	6	ff	27	312
ff2	2ff2	7	ff	27	232
ff2	2ff2	8	ff	27	138
ff3	1ff3	9	ff	27	320
ff3	1ff3	10	ff	27	352
ff3	2ff3	11	ff	27	298
ff3	3ff3	12	ff	27	358
ff3	3ff3	13	ff	27	352
ff4	1ff4	14	ff	27	395
ff4	1ff4	15	ff	27	322
ff5	1ff5	16	ff	27	342
ff5	2ff5	17	ff	27	298
ff5	3ff5	18	ff	27	355
fm1	1fm1	19	fm	27	295
fm1	1fm1	20	fm	27	362
fm2	2fm1	21	fm	27	360
fm2	2fm1	22	fm	27	327
fm3	3fm1	23	fm	27	332
fm3	3fm1	24	fm	27	338
fm4	4fm1	25	fm	27	322
fm4	4fm1	26	fm	27	370
fm5	5fm1	27	fm	27	348
fm5	5fm1	28	fm	27	380
fm6	6fm1	29	fm	27	285
fm6	6fm1	30	fm	27	295
fm7	7fm1	31	fm	27	400
fm7	7fm1	32	fm	27	379
fm8	8fm1	33	fm	27	335
fm8	8fm1	34	fm	27	312
fm9	9fm1	35	fm	27	340
fm9	9fm1	36	fm	27	350
fm10	10fm1	37	fm	27	315
fm10	10fm1	38	fm	27	358
fm11	11fm1	39	fm	27	358
fm11	11fm1	40	fm	27	338
fm12	12fm1	41	fm	27	325
fm12	12fm1	42	fm	27	330
fm13	13fm1	43	fm	27	385
fm13	13fm1	44	fm	27	290
fm14	14fm1	45	fm	27	330
fm14	14fm1	46	fm	27	320
fm15	15fm1	47	fm	27	338
fm15	15fm1	48	fm	27	305
fm16	16fm1	49	fm	27	336
fm16	16fm1	50	fm	27	342
fm17	17fm1	51	fm	27	325
fm17	17fm1	52	fm	27	300
fm18	18fm1	53	fm	27	315
s2	2s1	56	s	27	328
s3	3s1	58	s	27	275
s3	3s1	59	s	27	232
s3	3s2	60	s	27	279
s3	3s3	61	s	27	341
s4	4s1	62	s	27	232
s4	4s1	63	s	27	308
s5	5s1	64	s	27	288
s5	5s1	65	s	27	212
s6	6s1	66	s	27	284
s6	6s1	67	s	27	245
ff1	1ff1	1	ff	28	335
ff1	1ff1	2	ff	28	205
ff1	2ff1	3	ff	28	404
ff1	2ff1	4	ff	28	335
ff2	1ff2	5	ff	28	272
ff2	1ff2	6	ff	28	325
ff2	2ff2	7	ff	28	282
ff2	2ff2	8	ff	28	162
ff3	1ff3	9	ff	28	305
ff3	1ff3	10	ff	28	330
ff3	2ff3	11	ff	28	270
ff3	3ff3	12	ff	28	350
ff3	3ff3	13	ff	28	342
ff4	1ff4	14	ff	28	370
ff4	1ff4	15	ff	28	330
ff5	1ff5	16	ff	28	348
ff5	2ff5	17	ff	28	318
ff5	3ff5	18	ff	28	380
fm1	1fm1	19	fm	28	298
fm1	1fm1	20	fm	28	370
fm2	2fm1	21	fm	28	370
fm2	2fm1	22	fm	28	330
fm3	3fm1	23	fm	28	340
fm3	3fm1	24	fm	28	337
fm4	4fm1	25	fm	28	345
fm4	4fm1	26	fm	28	360
fm5	5fm1	27	fm	28	349
fm5	5fm1	28	fm	28	386
fm6	6fm1	29	fm	28	290
fm6	6fm1	30	fm	28	315
fm7	7fm1	31	fm	28	440
fm7	7fm1	32	fm	28	398
fm8	8fm1	33	fm	28	330
fm8	8fm1	34	fm	28	323
fm9	9fm1	35	fm	28	333
fm9	9fm1	36	fm	28	340
fm10	10fm1	37	fm	28	319
fm10	10fm1	38	fm	28	360
fm11	11fm1	39	fm	28	355
fm11	11fm1	40	fm	28	335
fm12	12fm1	41	fm	28	312
fm12	12fm1	42	fm	28	327
fm13	13fm1	43	fm	28	365
fm13	13fm1	44	fm	28	290
fm14	14fm1	45	fm	28	328
fm14	14fm1	46	fm	28	308
fm15	15fm1	47	fm	28	308
fm15	15fm1	48	fm	28	290
fm16	16fm1	49	fm	28	342
fm16	16fm1	50	fm	28	333
fm17	17fm1	51	fm	28	303
fm17	17fm1	52	fm	28	306
fm18	18fm1	53	fm	28	308
s2	2s1	56	s	28	318
s3	3s1	58	s	28	265
s3	3s1	59	s	28	240
s3	3s2	60	s	28	286
s3	3s3	61	s	28	354
s4	4s1	62	s	28	242
s4	4s1	63	s	28	322
s5	5s1	64	s	28	275
s5	5s1	65	s	28	215
s6	6s1	66	s	28	313
s6	6s1	67	s	28	228
ff1	1ff1	1	ff	29	360
ff1	1ff1	2	ff	29	210
ff1	2ff1	3	ff	29	400
ff1	2ff1	4	ff	29	344
ff2	1ff2	5	ff	29	292
ff2	1ff2	6	ff	29	308
ff2	2ff2	7	ff	29	280
ff2	2ff2	8	ff	29	172
ff3	1ff3	9	ff	29	297
ff3	1ff3	10	ff	29	339
ff3	2ff3	11	ff	29	276
ff3	3ff3	12	ff	29	361
ff3	3ff3	13	ff	29	332
ff4	1ff4	14	ff	29	383
ff4	1ff4	15	ff	29	332
ff5	1ff5	16	ff	29	378
ff5	2ff5	17	ff	29	300
ff5	3ff5	18	ff	29	381
fm1	1fm1	19	fm	29	292
fm1	1fm1	20	fm	29	352
fm2	2fm1	21	fm	29	372
fm2	2fm1	22	fm	29	350
fm3	3fm1	23	fm	29	345
fm3	3fm1	24	fm	29	355
fm4	4fm1	25	fm	29	328
fm4	4fm1	26	fm	29	380
fm5	5fm1	27	fm	29	359
fm5	5fm1	28	fm	29	388
fm6	6fm1	29	fm	29	300
fm6	6fm1	30	fm	29	310
fm7	7fm1	31	fm	29	420
fm7	7fm1	32	fm	29	386
fm8	8fm1	33	fm	29	325
fm8	8fm1	34	fm	29	315
fm9	9fm1	35	fm	29	332
fm9	9fm1	36	fm	29	333
fm10	10fm1	37	fm	29	320
fm10	10fm1	38	fm	29	340
fm11	11fm1	39	fm	29	358
fm11	11fm1	40	fm	29	325
fm12	12fm1	41	fm	29	330
fm12	12fm1	42	fm	29	335
fm13	13fm1	43	fm	29	370
fm13	13fm1	44	fm	29	332
fm14	14fm1	45	fm	29	330
fm14	14fm1	46	fm	29	305
fm15	15fm1	47	fm	29	302
fm15	15fm1	48	fm	29	298
fm16	16fm1	49	fm	29	342
fm16	16fm1	50	fm	29	340
fm17	17fm1	51	fm	29	302
fm17	17fm1	52	fm	29	292
fm18	18fm1	53	fm	29	307
s2	2s1	56	s	29	330
s3	3s1	58	s	29	268
s3	3s1	59	s	29	248
s3	3s2	60	s	29	280
s3	3s3	61	s	29	350
s4	4s1	62	s	29	238
s4	4s1	63	s	29	310
s5	5s1	64	s	29	290
s5	5s1	65	s	29	210
s6	6s1	66	s	29	290
s6	6s1	67	s	29	232
ff1	1ff1	1	ff	30	371
ff1	1ff1	2	ff	30	190
ff1	2ff1	3	ff	30	395
ff1	2ff1	4	ff	30	350
ff2	1ff2	5	ff	30	290
ff2	1ff2	6	ff	30	308
ff2	2ff2	7	ff	30	268
ff2	2ff2	8	ff	30	180
ff3	1ff3	9	ff	30	342
ff3	1ff3	10	ff	30	319
ff3	2ff3	11	ff	30	268
ff3	3ff3	12	ff	30	349
ff3	3ff3	13	ff	30	310
ff4	1ff4	14	ff	30	395
ff4	1ff4	15	ff	30	340
ff5	1ff5	16	ff	30	400
ff5	2ff5	17	ff	30	287
ff5	3ff5	18	ff	30	372
fm1	1fm1	19	fm	30	298
fm1	1fm1	20	fm	30	360
fm2	2fm1	21	fm	30	362
fm2	2fm1	22	fm	30	325
fm3	3fm1	23	fm	30	333
fm3	3fm1	24	fm	30	340
fm4	4fm1	25	fm	30	330
fm4	4fm1	26	fm	30	377
fm5	5fm1	27	fm	30	350
fm5	5fm1	28	fm	30	380
fm6	6fm1	29	fm	30	300
fm6	6fm1	30	fm	30	305
fm7	7fm1	31	fm	30	395
fm7	7fm1	32	fm	30	368
fm8	8fm1	33	fm	30	315
fm8	8fm1	34	fm	30	300
fm9	9fm1	35	fm	30	305
fm9	9fm1	36	fm	30	308
fm10	10fm1	37	fm	30	330
fm10	10fm1	38	fm	30	366
fm11	11fm1	39	fm	30	370
fm11	11fm1	40	fm	30	330
fm12	12fm1	41	fm	30	315
fm12	12fm1	42	fm	30	326
fm13	13fm1	43	fm	30	370
fm13	13fm1	44	fm	30	318
fm14	14fm1	45	fm	30	331
fm14	14fm1	46	fm	30	317
fm15	15fm1	47	fm	30	302
fm15	15fm1	48	fm	30	298
fm16	16fm1	49	fm	30	340
fm16	16fm1	50	fm	30	342
fm17	17fm1	51	fm	30	302
fm17	17fm1	52	fm	30	312
fm18	18fm1	53	fm	30	315
s2	2s1	56	s	30	326
s3	3s1	58	s	30	292
s3	3s1	59	s	30	275
s3	3s2	60	s	30	295
s3	3s3	61	s	30	362
s4	4s1	62	s	30	245
s4	4s1	63	s	30	302
s5	5s1	64	s	30	285
s5	5s1	65	s	30	200
s6	6s1	66	s	30	290
s6	6s1	67	s	30	247
ff1	1ff1	1	ff	31	325
ff1	1ff1	2	ff	31	190
ff1	2ff1	3	ff	31	389
ff1	2ff1	4	ff	31	346
ff2	1ff2	5	ff	31	300
ff2	1ff2	6	ff	31	312
ff2	2ff2	7	ff	31	251
ff2	2ff2	8	ff	31	172
ff3	1ff3	9	ff	31	328
ff3	1ff3	10	ff	31	311
ff3	2ff3	11	ff	31	255
ff3	3ff3	12	ff	31	340
ff3	3ff3	13	ff	31	358
ff4	1ff4	14	ff	31	385
ff4	1ff4	15	ff	31	345
ff5	1ff5	16	ff	31	410
ff5	2ff5	17	ff	31	300
ff5	3ff5	18	ff	31	365
fm1	1fm1	19	fm	31	295
fm1	1fm1	20	fm	31	350
fm2	2fm1	21	fm	31	362
fm2	2fm1	22	fm	31	325
fm3	3fm1	23	fm	31	320
fm3	3fm1	24	fm	31	330
fm4	4fm1	25	fm	31	345
fm4	4fm1	26	fm	31	352
fm5	5fm1	27	fm	31	348
fm5	5fm1	28	fm	31	365
fm6	6fm1	29	fm	31	270
fm6	6fm1	30	fm	31	285
fm7	7fm1	31	fm	31	390
fm7	7fm1	32	fm	31	370
fm8	8fm1	33	fm	31	318
fm8	8fm1	34	fm	31	302
fm9	9fm1	35	fm	31	321
fm9	9fm1	36	fm	31	320
fm10	10fm1	37	fm	31	314
fm10	10fm1	38	fm	31	361
fm11	11fm1	39	fm	31	350
fm11	11fm1	40	fm	31	342
fm12	12fm1	41	fm	31	320
fm12	12fm1	42	fm	31	334
[truncated: 150 more rows]

## Sheet: mass_gain_hatchlings_info
pair_id	id of pair
nest_id	id of nest
hatchling_id	id of feeding series of chick
status	ff - female-female pair, fm - female-male pair, s - single female
time	day of weight measurment
weight	weight of hatchling [g]

[truncated: 2 more sheets: weight_females, weight_females_info]
